# Supplementary material for: Genetic Variants Associated with Longitudinal Cognitive Performance in Older Breast Cancer Patients and Controls
Source: Cancers (Basel). 2023 May 23;15(11):2877. doi: 10.3390/cancers15112877 (PMC10252108; doi:10.3390/cancers15112877)
Supplement: Supplementary file 1 [file cancers-15-02877-s001.zip]

Archive with 1 entries (1 files):
- cancers-2308815-supplementary.pdf
